# Supplementary material for: Novel Approaches to Monitor Pharmacokinetics and Metabolism of Gemcitabine-Ibandronate Conjugate in Mice and Dogs
Source: Molecules. 2025 Jan 16;30(2):354. doi: 10.3390/molecules30020354 (PMC11767451; doi:10.3390/molecules30020354)
Supplement: Supplementary file 1 [file molecules-30-00354-s001.zip]

Archive with 1 entries (1 files):
- molecules-3370400-supplementary.pdf
